# Supplementary material for: Dietary nitrate attenuates high-fat diet-induced obesity via mechanisms involving higher adipocyte respiration and alterations in inflammatory status
Source: Redox Biol. 2019 Nov 18;28:101387. doi: 10.1016/j.redox.2019.101387 (PMC6883295; doi:10.1016/j.redox.2019.101387)
Supplement: Multimedia component 2 [file mmc2.xml]

<?xml version="1.0" encoding="UTF-8" standalone="no"?><data:data><datasets><author>mattias.carlstrom@ki.se</author><type>0</type><dataset><value>1</value><reason>Data will be made available on request</reason><comments/></dataset></datasets></data:data>
